# Supplementary material for: Drosophila CG17003/leaky (lky) is required for microtubule acetylation in early germ cells in Drosophila ovary
Source: PLoS One. 2022 Nov 7;17(11):e0276704. doi: 10.1371/journal.pone.0276704 (PMC9639842; doi:10.1371/journal.pone.0276704)
Supplement: S1 Data — (XLSX) [file pone.0276704.s004.xlsx]

## Sheet: Figure 1
Figure 1I
Control (n=25)	nos>lkyRNAi (n=31)
p=0.0026
0.862804	0.475461
1.26117	0.389831
0.661858	0.59043
0.854848	0.419179
0.908423	0.683646
0.824734	0.285001
0.604002	0.474272
0.604275	0.737077
0.490156	0.374266
0.633312	0.369904
0.632253	0.86873
0.545741	0.469887
0.829902	0.534702
0.612948	0.478036
0.758248	0.482957
0.5527	0.744305
0.521889	0.585996
0.822122	0.608033
0.606311	0.466077
0.455264	0.766509
0.648896	0.574798
	0.685253
	0.600666
	0.476407
	0.840921
	0.487766
	0.473737
	0.583919

## Sheet: Figure 2
Figure 2G						Figure 2H				Figure 2I			Figure 2J						Figure 2M
Control 7d (n=93)	lkyKO 7d (n=120)	Control 14d (n=156)	lkyKO 14d (n=151)	Control 21d (n=65)	lkyKO 21d (n=70)	lkyKO; nosGal4 (n=87)	lkyKO; nos>lky (n=50)	lkyKO; tjGal4 (n=49)	lkyKO; tj>lky (n=63)	Control (n=85)	nos>lkyRNAi (n=60)	tj>lkyRNAi (n=56)	lkyKO; nosGal4 (n=69)	lkyKO; nos>αTubK40Q (n=110)	lkyKO; nos>αTubK40R (n=99)	lkyKO; tjGal4 (n=53)	lkyKO; tj>αTubK40Q (n=41)	lkyKO; tj>αTubK40R (n=61)	Control 7d (n=136	K40A 7d (n=75)	Control 14d (n=31)	K40A 14d (n=75)	Control 21d (n=126)	K40A 21d (n=182)
p=0.9731		p=0.0015		p<0.0001		p=0.0002		p=0.5565			p<0.0001	p=0.9999		p=0.0002	p=0.7601		p=0.9970	p=0.6502	p>0.9999		p=0.7931		p<0.0001
0	100	0	100	0	100	100	100	100	100	100	100	100	100	100	100	100	100	100	0	0	0	100	0	100
0	100	0	100	0	100	100	100	100	100	100	100	100	100	100	100	100	100	100	0	0	0	100	0	100
0	0	0	100	0	100	100	100	100	100	100	100	100	100	100	100	100	100	100	0	0	0	100	0	100
0	0	0	100	0	100	100	100	100	100	100	100	100	100	100	100	100	100	100	0	0	0	0	0	100
0	0	0	100	0	100	100	100	100	100	100	100	0	100	100	100	100	100	100	0	0	0	0	0	100
0	0	0	100	0	100	100	0	100	100	100	100	0	100	100	100	100	100	100	0	0	0	0	0	100
0	0	0	100	0	100	100	0	100	100	0	100	0	100	100	100	100	100	100	0	0	0	0	0	100
0	0	0	100	0	100	100	0	100	100	0	100	0	100	100	100	100	100	100	0	0	0	0	0	100
0	0	0	100	0	100	100	0	100	100	0	100	0	100	100	100	100	100	100	0	0	0	0	0	100
0	0	0	100	0	100	100	0	100	100	0	100	0	100	100	100	100	100	100	0	0	0	0	0	100
0	0	0	100	0	100	100	0	100	100	0	100	0	100	100	100	100	100	100	0	0	0	0	0	100
0	0	0	100	0	100	100	0	100	100	0	100	0	100	100	100	100	100	100	0	0	0	0	0	100
0	0	0	100	0	100	100	0	100	100	0	100	0	100	100	100	100	100	100	0	0	0	0	0	100
0	0	0	100	0	100	100	0	100	100	0	100	0	100	100	100	100	100	100	0	0	0	0	0	100
0	0	0	0	0	100	100	0	100	100	0	100	0	100	100	100	100	100	100	0	0	0	0	0	100
0	0	0	0	0	100	100	0	100	100	0	100	0	100	100	100	100	100	100	0	0	0	0	0	100
0	0	0	0	0	100	100	0	100	100	0	100	0	100	100	100	100	100	100	0	0	0	0	0	100
0	0	0	0	0	100	100	0	100	100	0	100	0	100	100	100	100	100	100	0	0	0	0	0	100
0	0	0	0	0	100	100	0	100	100	0	100	0	100	100	100	100	100	100	0	0	0	0	0	100
0	0	0	0	0	100	100	0	100	100	0	100	0	100	100	100	100	0	100	0	0	0	0	0	100
0	0	0	0	0	100	100	0	100	100	0	100	0	100	0	100	100	0	100	0	0	0	0	0	100
0	0	0	0	0	100	100	0	100	100	0	100	0	100	0	100	100	0	100	0	0	0	0	0	100
0	0	0	0	0	100	100	0	100	100	0	100	0	100	0	100	100	0	100	0	0	0	0	0	100
0	0	0	0	0	100	100	0	100	100	0	100	0	100	0	100	0	0	100	0	0	0	0	0	100
0	0	0	0	0	100	100	0	100	100	0	0	0	100	0	100	0	0	100	0	0	0	0	0	100
0	0	0	0	0	100	100	0	100	100	0	0	0	100	0	100	0	0	100	0	0	0	0	0	100
0	0	0	0	0	100	100	0	0	100	0	0	0	100	0	100	0	0	100	0	0	0	0	0	100
0	0	0	0	0	100	100	0	0	100	0	0	0	100	0	100	0	0	100	0	0	0	0	0	100
0	0	0	0	0	100	100	0	0	0	0	0	0	100	0	100	0	0	100	0	0	0	0	0	100
0	0	0	0	0	100	100	0	0	0	0	0	0	100	0	100	0	0	100	0	0	0	0	0	100
0	0	0	0	0	100	100	0	0	0	0	0	0	100	0	100	0	0	100	0	0	0	0	0	100
0	0	0	0	0	100	100	0	0	0	0	0	0	100	0	100	0	0	100	0	0		0	0	100
0	0	0	0	0	100	100	0	0	0	0	0	0	100	0	100	0	0	100	0	0		0	0	100
0	0	0	0	0	0	100	0	0	0	0	0	0	0	0	100	0	0	0	0	0		0	0	100
0	0	0	0	0	0	100	0	0	0	0	0	0	0	0	100	0	0	0	0	0		0	0	100
0	0	0	0	0	0	100	0	0	0	0	0	0	0	0	100	0	0	0	0	0		0	0	100
0	0	0	0	0	0	100	0	0	0	0	0	0	0	0	100	0	0	0	0	0		0	0	0
0	0	0	0	0	0	0	0	0	0	0	0	0	0	0	100	0	0	0	0	0		0	0	0
	0	0	0	0	0	0	0	0	0	0	0	0	0	0	100	0	0	0	0	0		0	0	0
	0	0	0	0	0	0	0	0	0	0	0	0	0	0	100	0	0	0	0	0		0	0	0
	0	0	0	0	0	0	0	0	0	0	0	0	0	0	100	0	0	0	0	0		0	0	0
	0	0	0	0	0	0	0	0	0	0	0	0	0	0	100	0		0	0	0		0	0	0
	0	0	0	0	0	0	0	0	0	0	0	0	0	0	100	0		0	0	0		0	0	0
	0	0	0	0	0	0	0	0	0	0	0	0	0	0	100	0		0	0	0		0	0	0
	0	0	0	0	0	0	0	0	0	0	0	0	0	0	100	0		0	0	0		0	0	0
	0	0	0	0	0	0	0	0	0	0	0	0	0	0	100	0		0	0	0		0	0	0
	0	0	0	0	0	0	0	0	0	0	0	0	0	0	100	0		0	0	0		0	0	0
	0	0	0	0	0	0	0	0	0	0	0	0	0	0	100	0		0	0	0		0	0	0
	0	0	0	0	0	0	0	0	0	0	0	0	0	0	100	0		0	0	0		0	0	0
	0	0	0	0	0	0	0		0	0	0	0	0	0	100	0		0	0	0		0	0	0
	0	0	0	0	0	0			0	0	0	0	0	0	100	0		0	0	0		0	0	0
	0	0	0	0	0	0			0	0	0	0	0	0	100	0		0	0	0		0	0	0
	0	0	0	0	0	0			0	0	0	0	0	0	100	0		0	0	0		0	0	0
	0	0	0	0	0	0			0	0	0	0	0	0	100			0	0	0		0	0	0
	0	0	0	0	0	0			0	0	0	0	0	0	100			0	0	0		0	0	0
	0	0	0	0	0	0			0	0	0	0	0	0	0			0	0	0		0	0	0
	0	0	0	0	0	0			0	0	0		0	0	0			0	0	0		0	0	0
	0	0	0	0	0	0			0	0	0		0	0	0			0	0	0		0	0	0
	0	0	0	0	0	0			0	0	0		0	0	0			0	0	0		0	0	0
	0	0	0	0	0	0			0	0	0		0	0	0			0	0	0		0	0	0
	0	0	0	0	0	0			0	0			0	0	0			0	0	0		0	0	0
	0	0	0	0	0	0			0	0			0	0	0				0	0		0	0	0
	0	0	0	0	0	0			0	0			0	0	0				0	0		0	0	0
	0	0	0	0	0	0				0			0	0	0				0	0		0	0	0
	0	0	0	0	0	0				0			0	0	0				0	0		0	0	0
	0	0	0		0	0				0			0	0	0				0	0		0	0	0
	0	0	0		0	0				0			0	0	0				0	0		0	0	0
	0	0	0		0	0				0			0	0	0				0	0		0	0	0
	0	0	0		0	0				0			0	0	0				0	0		0	0	0
	0	0	0		0	0				0				0	0				0	0		0	0	0
	0	0	0			0				0				0	0				0	0		0	0	0
	0	0	0			0				0				0	0				0	0		0	0	0
	0	0	0			0				0				0	0				0	0		0	0	0
	0	0	0			0				0				0	0				0	0		0	0	0
	0	0	0			0				0				0	0				0	0		0	0	0
	0	0	0			0				0				0	0				0				0	0
	0	0	0			0				0				0	0				0				0	0
	0	0	0			0				0				0	0				0				0	0
	0	0	0			0				0				0	0				0				0	0
	0	0	0			0				0				0	0				0				0	0
	0	0	0			0				0				0	0				0				0	0
	0	0	0			0				0				0	0				0				0	0
	0	0	0			0				0				0	0				0				0	0
	0	0	0			0				0				0	0				0				0	0
	0	0	0			0				0				0	0				0				0	0
	0	0	0			0								0	0				0				0	0
	0	0	0			0								0	0				0				0	0
	0	0	0											0	0				0				0	0
	0	0	0											0	0				0				0	0
	0	0	0											0	0				0				0	0
	0	0	0											0	0				0				0	0
	0	0	0											0	0				0				0	0
	0	0	0											0	0				0				0	0
	0	0	0											0	0				0				0	0
	0	0	0											0	0				0				0	0
	0	0	0											0	0				0				0	0
	0	0	0											0	0				0				0	0
	0	0	0											0	0				0				0	0
	0	0	0											0	0				0				0	0
	0	0	0											0					0				0	0
	0	0	0											0					0				0	0
	0	0	0											0					0				0	0
	0	0	0											0					0				0	0
	0	0	0											0					0				0	0
	0	0	0											0					0				0	0
	0	0	0											0					0				0	0
	0	0	0											0					0				0	0
	0	0	0											0					0				0	0
	0	0	0											0					0				0	0
	0	0	0											0					0				0	0
	0	0	0																0				0	0
	0	0	0																0				0	0
	0	0	0																0				0	0
	0	0	0																0				0	0
	0	0	0																0				0	0
	0	0	0																0				0	0
	0	0	0																0				0	0
	0	0	0																0				0	0
	0	0	0																0				0	0
	0	0	0																0				0	0
		0	0																0				0	0
		0	0																0				0	0
		0	0																0				0	0
		0	0																0				0	0
		0	0																0				0	0
		0	0																0				0	0
		0	0																0					0
		0	0																0					0
		0	0																0					0
		0	0																0					0
		0	0																0					0
		0	0																0					0
		0	0																0					0
		0	0																0					0
		0	0																0					0
		0	0																0					0
		0	0																					0
		0	0																					0
		0	0																					0
		0	0																					0
		0	0																					0
		0	0																					0
		0	0																					0
		0	0																					0
		0	0																					0
		0	0																					0
		0	0																					0
		0	0																					0
		0	0																					0
		0	0																					0
		0	0																					0
		0																						0
		0																						0
		0																						0
		0																						0
		0																						0
																								0
																								0
																								0
																								0
																								0
																								0
																								0
																								0
																								0
																								0
																								0
																								0
																								0
																								0
																								0
																								0
																								0
																								0
																								0
																								0
																								0
																								0
																								0
																								0
																								0
																								0

## Sheet: Figure 3
Figure 3G						Figure 3H				Figure 3K
lkyKO/+ 7d (n=73)	lkyKO/Df 7d (n=84)	lkyKO/+ 14d (n=67)	lkyKO/Df 14d (n=170)	lkyKO/+ 21d (n=59)	lkyKO/Df 21d (n=76)	lkyKO (n=55)	lkyKO; nos>lky (n=123)	lkyKO (n=95)	lkyKO; tj>lky (n=72)	CTRL 7d (n=30)	K40A 7d (n=31)	CTRL 14d (n=50)	K40A 14d (n=23)	CTRL 21d (n=27)	K40A 21d (n=40)
p=0.0409		p<0.0001		p=0.0001		p<0.0001		p=0.1100		p=0.7596		p=0.0196		p<0.0001
100	100	100	100	100	100	100	100	100	100	0	100	100	100	0	100
100	100	100	100	100	100	100	100	100	100	0	100	0	100	0	100
100	100	0	100	100	100	100	100	100	100	0	0	0	100	0	100
0	100	0	100	100	100	100	100	100	100	0	0	0	100	0	100
0	100	0	100	0	100	100	100	100	100	0	0	0	100	0	100
0	100	0	100	0	100	100	100	100	100	0	0	0	0	0	100
0	100	0	100	0	100	100	100	100	100	0	0	0	0	0	100
0	100	0	100	0	100	100	100	100	100	0	0	0	0	0	100
0	100	0	100	0	100	100	100	100	100	0	0	0	0	0	100
0	100	0	100	0	100	100	100	100	100	0	0	0	0	0	100
0	100	0	100	0	100	100	100	100	100	0	0	0	0	0	100
0	100	0	100	0	100	100	100	100	100	0	0	0	0	0	100
0	100	0	100	0	100	100	100	100	100	0	0	0	0	0	100
0	100	0	100	0	100	100	100	100	100	0	0	0	0	0	100
0	100	0	100	0	100	100	0	100	100	0	0	0	0	0	0
0	100	0	100	0	100	100	0	100	100	0	0	0	0	0	0
0	0	0	100	0	100	100	0	100	0	0	0	0	0	0	0
0	0	0	100	0	100	100	0	100	0	0	0	0	0	0	0
0	0	0	100	0	100	100	0	100	0	0	0	0	0	0	0
0	0	0	100	0	100	100	0	100	0	0	0	0	0	0	0
0	0	0	100	0	100	100	0	100	0	0	0	0	0	0	0
0	0	0	100	0	100	100	0	100	0	0	0	0	0	0	0
0	0	0	100	0	100	100	0	100	0	0	0	0	0	0	0
0	0	0	100	0	100	0	0	100	0	0	0	0		0	0
0	0	0	100	0	100	0	0	100	0	0	0	0		0	0
0	0	0	100	0	100	0	0	100	0	0	0	0		0	0
0	0	0	100	0	0	0	0	100	0	0	0	0		0	0
0	0	0	100	0	0	0	0	100	0	0	0	0			0
0	0	0	100	0	0	0	0	100	0	0	0	0			0
0	0	0	100	0	0	0	0	100	0	0	0	0			0
0	0	0	100	0	0	0	0	100	0		0	0			0
0	0	0	100	0	0	0	0	100	0			0			0
0	0	0	100	0	0	0	0	100	0			0			0
0	0	0	100	0	0	0	0	0	0			0			0
0	0	0	100	0	0	0	0	0	0			0			0
0	0	0	100	0	0	0	0	0	0			0			0
0	0	0	100	0	0	0	0	0	0			0			0
0	0	0	100	0	0	0	0	0	0			0			0
0	0	0	100	0	0	0	0	0	0			0			0
0	0	0	100	0	0	0	0	0	0			0			0
0	0	0	100	0	0	0	0	0	0			0
0	0	0	100	0	0	0	0	0	0			0
0	0	0	100	0	0	0	0	0	0			0
0	0	0	100	0	0	0	0	0	0			0
0	0	0	100	0	0	0	0	0	0			0
0	0	0	100	0	0	0	0	0	0			0
0	0	0	100	0	0	0	0	0	0			0
0	0	0	100	0	0	0	0	0	0			0
0	0	0	100	0	0	0	0	0	0			0
0	0	0	100	0	0	0	0	0	0			0
0	0	0	100	0	0	0	0	0	0
0	0	0	100	0	0	0	0	0	0
0	0	0	0	0	0	0	0	0	0
0	0	0	0	0	0	0	0	0	0
0	0	0	0	0	0	0	0	0	0
0	0	0	0	0	0		0	0	0
0	0	0	0	0	0		0	0	0
0	0	0	0	0	0		0	0	0
0	0	0	0	0	0		0	0	0
0	0	0	0		0		0	0	0
0	0	0	0		0		0	0	0
0	0	0	0		0		0	0	0
0	0	0	0		0		0	0	0
0	0	0	0		0		0	0	0
0	0	0	0		0		0	0	0
0	0	0	0		0		0	0	0
0	0	0	0		0		0	0	0
0	0		0		0		0	0	0
0	0		0		0		0	0	0
0	0		0		0		0	0	0
0	0		0		0		0	0	0
0	0		0		0		0	0	0
0	0		0		0		0	0
	0		0		0		0	0
	0		0		0		0	0
	0		0		0		0	0
	0		0				0	0
	0		0				0	0
	0		0				0	0
	0		0				0	0
	0		0				0	0
	0		0				0	0
	0		0				0	0
	0		0				0	0
			0				0	0
			0				0	0
			0				0	0
			0				0	0
			0				0	0
			0				0	0
			0				0	0
			0				0	0
			0				0	0
			0				0	0
			0				0	0
			0				0
			0				0
			0				0
			0				0
			0				0
			0				0
			0				0
			0				0
			0				0
			0				0
			0				0
			0				0
			0				0
			0				0
			0				0
			0				0
			0				0
			0				0
			0				0
			0				0
			0				0
			0				0
			0				0
			0				0
			0				0
			0				0
			0				0
			0				0
			0
			0
			0
			0
			0
			0
			0
			0
			0
			0
			0
			0
			0
			0
			0
			0
			0
			0
			0
			0
			0
			0
			0
			0
			0
			0
			0
			0
			0
			0
			0
			0
			0
			0
			0
			0
			0
			0
			0
			0
			0
			0
			0
			0
			0
			0
			0

## Sheet: Figure 4
Figure 4C
Control (n=36)	10 uM (n=48)	100 uM
	p=0.4324	p<0.0001
1	1	1
0	1	1
0	1	1
0	1	1
0	1	1
0	1	1
0	0	1
0	0	1
0	0	1
0	0	1
0	0	1
0	0	1
0	0	1
0	0	1
0	0	1
0	0	1
0	0	1
0	0	1
0	0	1
0	0	1
0	0	1
0	0	1
0	0	1
0	0	1
0	0	1
0	0	1
0	0	1
0	0	1
0	0	1
0	0	1
0	0	0
0	0	0
0	0	0
0	0	0
0	0	0
0	0	0
	0	0
	0	0
	0	0
	0	0
	0	0
	0	0
	0	0
	0	0
	0	0
	0	0
	0	0
	0	0
		0
		0
		0
		0
		0

## Sheet: Figure 5
Figure 5C			Figure 5G
nosL7/nosBN (n=98)	lkyKO; nosL7/+ (n=102)	lkyKO; nosL7/nosBN (n=142)	lkyKO/+ (n=41)	lkyKO/lkyKO
	p=0.0002		p<0.0001
100	100	100	0	100
0	100	100	0	100
0	100	100	0	100
0	100	100	0	100
0	100	100	0	100
0	100	100	0	100
0	100	100	0	100
0	100	100	0	100
0	100	100	0	100
0	100	100	0	100
0	100	100	0	100
0	100	100	0	100
0	100	100	0	100
0	100	100	0	100
0	100	100	0	100
0	100	100	0	100
0	100	100	0	100
0	100	100	0	0
0	100	100	0	0
0	100	100	0	0
0	100	100	0	0
0	100	100	0	0
0	100	100	0	0
0	100	100	0	0
0	100	100	0	0
0	100	100	0	0
0	100	100	0	0
0	100	100	0	0
0	100	100	0	0
0	100	0	0	0
0	100	0	0	0
0	100	0	0	0
0	100	0	0	0
0	100	0	0	0
0	100	0	0	0
0	100	0	0	0
0	100	0	0	0
0	100	0	0	0
0	100	0	0	0
0	100	0	0	0
0	100	0	0	0
0	100	0
0	100	0
0	100	0
0	100	0
0	100	0
0	100	0
0	100	0
0	100	0
0	100	0
0	100	0
0	100	0
0	100	0
0	100	0
0	100	0
0	100	0
0	100	0
0	100	0
0	100	0
0	100	0
0	100	0
0	100	0
0	100	0
0	0	0
0	0	0
0	0	0
0	0	0
0	0	0
0	0	0
0	0	0
0	0	0
0	0	0
0	0	0
0	0	0
0	0	0
0	0	0
0	0	0
0	0	0
0	0	0
0	0	0
0	0	0
0	0	0
0	0	0
0	0	0
0	0	0
0	0	0
0	0	0
0	0	0
0	0	0
0	0	0
0	0	0
0	0	0
0	0	0
0	0	0
0	0	0
0	0	0
0	0	0
0	0	0
	0	0
	0	0
	0	0
	0	0
		0
		0
		0
		0
		0
		0
		0
		0
		0
		0
		0
		0
		0
		0
		0
		0
		0
		0
		0
		0
		0
		0
		0
		0
		0
		0
		0
		0
		0
		0
		0
		0
		0
		0
		0
		0
		0
		0
		0
		0

## Sheet: Figure S2
Figure S2A			Figure S2D
Day7	Day14	Day21	preHS	Day 3 AHS	preHS	Day 3 AHS
	ns	ns	p>0.9999		p<0.0001
1.71	1.85	1.76	0	0	0	100
1.69	1.43	1.93	0	0	0	100
1.55	0.98	1.36	0	0	0	100
			0	0	0	100
			0	0	0	100
			0	0	0	100
			0	0	0	100
			0	0	0	100
			0	0	0	100
			0	0	0	100
			0	0	0	100
			0	0	0	100
			0	0	0	100
			0	0	0	100
			0	0	0	100
			0	0	0	100
			0	0	0	100
			0	0	0	100
			0	0	0	100
			0	0	0	100
			0	0	0	100
			0	0	0	100
			0	0	0	100
			0	0	0	100
			0	0	0	100
			0	0	0	100
			0	0	0	100
			0	0	0	100
			0	0	0	100
			0	0	0	100
			0	0	0	100
			0	0	0	100
			0	0	0	100
			0	0	0	100
			0	0	0	100
			0	0	0	100
			0	0	0	100
			0	0	0	100
			0		0	100
			0		0	100
			0		0	100
			0		0	100
			0		0	100
			0		0	100
			0		0	100
					0	100
					0	100
					0	100
					0	100
					0	100
					0	100
					0	100
					0	100
						100
						100
						100
						100
						100
						100
						100
						100
						0
						0
						0
						0
						0
						0
						0
						0
						0
						0
						0
						0
						0
						0
						0
						0
						0
						0
						0
						0
						0
						0
						0
						0
						0
						0
						0
						0
						0
						0
						0
						0
						0

## Sheet: Figure S5
Figure S5A		Figure S5B
Fusion+ ovarioles (n=35)	Fusion- ovarioles (n=35)	Vasa+ FC ovarioles	Vasa- FC ovarioles
p<0.0001		p=0.0308
1	1	1	1
1	1	1	1
1	1	1	1
1	1	1	1
1	1	1	1
1	1	1	1
1	1	1	1
1	0	1	1
1	0	1	1
1	0	1	1
1	0	1	1
1	0	1	1
1	0	1	1
1	0	1	1
1	0	1	1
1	0	1	0
1	0	1	0
1	0	1	0
1	0	1	0
1	0	1	0
1	0	1	0
1	0	1	0
1	0	1	0
1	0	1	0
1	0	1	0
1	0	0	0
1	0	0	0
0	0	0	0
0	0	0	0
0	0	0	0
0	0	0	0
0	0	0	0
0	0	0	0
0	0	0	0
0	0	0	0
		0	0
		0	0
		0	0
		0	0
		0	0
		0	0
		0	0
		0	0
